# Supplementary material for: Influence of ovarian stromal cells on human ovarian follicle growth in a 3D environment
Source: Hum Reprod Open. 2023 Dec 21;2024(1):hoad052. doi: 10.1093/hropen/hoad052 (PMC10776356; doi:10.1093/hropen/hoad052)
Supplement: hoad052_Supplementary_Data [file hoad052_supplementary_data.zip]

Archive with 2 entries (2 files):
- HRO-23-0177-R2-SuppTable1_EO.docx
- Grubliauskaite_et_al_-_HRO_-_Supplementary_Figure_S1_EO.docx
